# Supplementary material for: The Win–Win Effects of an Invasive Plant Biochar on a Soil–Crop System: Controlling a Bacterial Soilborne Disease and Stabilizing the Soil Microbial Community Network
Source: Microorganisms. 2024 Feb 22;12(3):447. doi: 10.3390/microorganisms12030447 (PMC10972153; doi:10.3390/microorganisms12030447)
Supplement: Supplementary file 1 [file microorganisms-12-00447-s001.zip]

Archive with 1 entries (1 files):
- microorganisms-2865990-supplementary.pdf
